# Supplementary material for: Mapping and Cataloguing Microbial and Biochemical Determinants of Health: Towards a ‘Database of Salutogenic Potential’
Source: Microb Biotechnol. 2025 Oct 1;18(10):e70243. doi: 10.1111/1751-7915.70243 (PMC12485223; doi:10.1111/1751-7915.70243)
Supplement: Supplementary file 1 — Appendix S1: mbt270243‐sup‐0001‐AppendixS1.zip. [file MBT2-18-e70243-s001.zip]

Archive with 5 entries (5 files):
- mbt270243-sup-0002-AppendixS2.zip
- mbt270243-sup-0003-DataS1.csv
- mbt270243-sup-0004-DataS2.csv
- mbt270243-sup-0005-DataS3.docx
- mbt270243-sup-0001-AppendixS1.docx
