# Supplementary material for: Mapping and Cataloguing Microbial and Biochemical Determinants of Health: Towards a ‘Database of Salutogenic Potential’
Source: Microb Biotechnol. 2025 Oct 1;18(10):e70243. doi: 10.1111/1751-7915.70243 (PMC12485223; doi:10.1111/1751-7915.70243)
Supplement: Supplementary file 1 — Appendix S1: mbt270243‐sup‐0001‐AppendixS1.zip. [file MBT2-18-e70243-s001.zip › mbt270243-sup-0003-DataS1.csv]

Taxon	Accession Number	Pathogenic_Potential
Acinetobacter lwoffii	NZ_JBEAEC000000000	Unknown
Akkermansia muciniphila	NZ_JBBNLB000000000	Unknown
Alkalihalobacillus clausii	PV696847	Unknown
Anaerolineaceae bacterium YNP_1	Not found	Unknown
Anaerostipes caccae	PH419216	Unknown
Bacillus amyloliquefaciens	PV719700	Unknown
Bacillus clausii	PV696847	Unknown
Bacillus coagulans	PI038357	Unknown
Bacillus Licheniformis	NZ_JBNYYJ000000000	Unknown
Bacillus megaterium	PV730162	Unknown
Bacillus mesentericus	CP193772	Unknown
Bacillus polyfermenticus	ON028733	Unknown
Bacillus pumilus	NZ_CP139117	Unknown
Bacillus subtilis	CP193772	Unknown
Bacteroides acidifaciens	NZ_SRZA00000000	Unknown
Bacteroides caccae	NZ_JBBNPC000000000	Unknown
Bacteroides capillosus	Not found	Unknown
Bacteroides dorei	NZ_SLTZ00000000	Unknown
Bacteroides fragilis	CP193408	Opportunistic
Bacteroides goldsteinii	NZ_CAXHRX000000000	Unknown
Bacteroides intestinalis	NZ_JBBNML000000000	Unknown
Bacteroides ovatus	NZ_JBBNKU000000000	Unknown
Bacteroides plebeius	PI055839	Unknown
Bacteroides thetaiotaomicron	LC877908	Unknown
Bacteroides uniformis	NZ_JBDMLN000000000	Unknown
Bacteroides vulgatus	NZ_JBDMLA000000000	Unknown
Bifidobacterium adolescentis	NZ_JBBNMR000000000	Low
Bifidobacterium angulatum	NZ_JBDMUC000000000	Low
Bifidobacterium animalis	NZ_JBBNMS000000000	Low
Bifidobacterium bifidum	NZ_JBBNGT000000000	Low
Bifidobacterium breve	JBOZIV000000000	Low
Bifidobacterium catenulatim	Not found	Low
Bifidobacterium dentium	NZ_JBDMTR000000000	Low
Bifidobacterium infantis	Not found	Low
Bifidobacterium kashiwanohense	NC_021876	Low
Bifidobacterium longum	JBOZIW000000000	Low
Blautia faecis	PH419137	Unknown
Blautia hydrogenotrophica	PH419141	Unknown
Blautia wexlerae	NZ_JBDPBG000000000	Unknown
Butyricicoccus pullicaecorum	PG488877	Unknown
Butyrivibrio fibrisolvens	NC_011376	Unknown
Christensenella minuta	NZ_CP149433	Unknown
Clostridium butyricum	NZ_JBBNPO000000000	Opportunistic
Clostridium histolyticum	NZ_JBMFZJ000000000	Opportunistic
Clostridium ramosum	PH419208	Opportunistic
Coprococcus eutactus	PH419156	Unknown
Desulfovibrio sp. 3_1_syn3	PF307973	Unknown
Eggerthella lenta	NZ_JBBNPF000000000	Unknown
Enterobius vermicularis	PV131536	Unknown
Enterococcus casseliflavus	NZ_JBDKDD000000000	Opportunistic
Enterococcus durans	NZ_JBDKCU000000000	Opportunistic
Enterococcus faecium	NZ_JBNBVH000000000	Opportunistic
Enterococcus hirae	NZ_JBDKBM000000000	Opportunistic
Erysipelotrichaceae bacterium 5_2_54FAA	PF308036	Unknown
Escherichia coli Nissle 1917	PG000476	Varies
Eubacterium eligens	PH419176	Unknown
Eubacterium hallii	NZ_JBBNGX000000000	Unknown
Eubacterium limosum	NZ_CP097376	Unknown
Eubacterium ramulus	NZ_JRFU00000000	Unknown
Eubacterium rectale	NZ_JBBNFZ000000000	Unknown
Eubacterium ventriosum	NZ_JBBNGR000000000	Unknown
Faecalibacterium prausnitzii	NC_021042	Unknown
Faecalicatena lactaris	Not found	Unknown
Fusicatenibacter saccharivorans	PI011550	Unknown
Fusobacterium mortiferum	PG073021	Unknown
Holdemanella biformis	NZ_DS996879	Unknown
Lactobacillus acidophilus	CP193474	Low
Lactobacillus casei	PV717315	Low
Lactobacillus crispatus	NZ_CP128800	Low
Lactobacillus curvatus	NZ_CP126312	Low
Lactobacillus delbrueckii subsp. Bulgaricus	PV716330	Low
Lactobacillus fermentum	CP193774	Low
Lactobacillus gasseri	NZ_CP129028	Low
Lactobacillus helveticus	NZ_CP097886	Low
Lactococcus lactis	NC_004980	Unknown
Lactobacillus paracasei	PV731293	Low
Lactobacillus pentosus	PV716328	Low
Lactobacillus plantarum	NZ_JAUDPS000000000	Low
Lactobacillus reuteri	NZ_CP193412	Low
Lactobacillus rhamnosus	PV731264	Low
Lactobacillus salivarius	JBOZGT000000000	Low
Lacticaseibacillus casei	PV717315	Unknown
Lacticaseibacillus paracasei	PV731293	Unknown
Lacticaseibacillus rhamnosus	PV731264	Unknown
Lactiplantibacillus plantarum	NZ_JAUDPS000000000	Unknown
Leuconostoc cremoris	NZ_MPAQ00000000	Unknown
Ligilactobacillus salivarius	JBOZGT000000000	Low
Limosilactobacillus fermentum	CP193774	Low
Limosilactobacillus reuteri	NZ_CP193412	Low
Mycobacterium vaccae	NZ_JBNMQW000000000	Unknown
Nitrobactersp.Nb-311A	Not found	Unknown
Odoribacter splanchnicus	PG053768	Unknown
Oenococcus oeni	NC_006904	Unknown
Oscillibacter valericigenes	NZ_JACSNS000000000	Unknown
Paenibacillussp.Y412MC10	Not found	Unknown
Parabacteroides distasonis	NZ_JBDPHY000000000	Unknown
Parabacteroides merdae	NZ_JBDPHG000000000	Unknown
Paraprevotella xylaniphila	NZ_CALIGK000000000	Unknown
Pediococcus acidilactici	JBOZIS000000000	Unknown
Propionibacterium freudenreichii	NZ_CP191348	Unknown
Pseudoflavonifractor capillosus	NZ_JACSNZ000000000	Unknown
Roseburia cecicola	PF308847	Unknown
Roseburia faecis	PH431033	Unknown
Roseburia hominis	PH419215	Unknown
Roseburia intestinalis	PI011548	Unknown
Roseburia inulinivorans	PI011547	Unknown
Ruminococcus albus	NZ_FOAT00000000	Unknown
Ruminococcus bromii	PH419202	Unknown
Ruminococcus callidus	NZ_CP186925	Unknown
Ruminococcus champanellensis	NZ_JAJXPT000000000	Unknown
Ruminococcus flavefaciens	NC_001758	Unknown
Ruminococcus gnavus	NZ_JBDPIC000000000	Moderate
Ruminococcus lactaris	PH419193	Unknown
Ruminococcus obeum	NZ_JBBNFJ000000000	Unknown
Saccharomyces boulardii	CM115462	Low
Slackia isoflavoniconvertens	NZ_JBNPLU000000000	Unknown
Streptococcus thermophilus	PP818650	Low
Streptomyces coelicolor	PV706142	Unknown
Subdoligranulum variabile	PH419203	Unknown
Thermoactinomyces vulgaris	NZ_REFP00000000	Unknown
Trichuris trichiura	PP758340	Unknown
Veillonella atypica	NZ_CALLHQ000000000	Unknown
Weissella cibaria	NZ_MF951102	Unknown
Weizmannia coagulans	PI038357	Unknown
