# Supplementary material for: Mapping and Cataloguing Microbial and Biochemical Determinants of Health: Towards a ‘Database of Salutogenic Potential’
Source: Microb Biotechnol. 2025 Oct 1;18(10):e70243. doi: 10.1111/1751-7915.70243 (PMC12485223; doi:10.1111/1751-7915.70243)
Supplement: Supplementary file 1 — Appendix S1: mbt270243‐sup‐0001‐AppendixS1.zip. [file MBT2-18-e70243-s001.zip › mbt270243-sup-0004-DataS2.csv]

Taxon	Accession Number	Pathogenic_Potential	GBIF_Countries
Acinetobacter lwoffii	NZ_JBEAEC000000000	Unknown	Algeria; Antarctica; Australia; Austria; Bangladesh; Belgium; Canada; Chile; China; Colombia; Congo; Czechia; Denmark; Egypt; Ethiopia; France; Germany; India; Iran (Islamic Republic of); Iraq; Kenya; Mexico; New Zealand; Pakistan; Panama; Peru; Poland; Portugal; Sri Lanka; Svalbard and Jan Mayen; Thailand; Türkiye; Ukraine; United Kingdom of Great Britain and Northern Ireland; United States of A…
Akkermansia muciniphila	NZ_JBBNLB000000000	Unknown	Argentina; Australia; Austria; Belgium; Cabo Verde; Canada; China; Chinese Taipei; Colombia; France; Greenland; India; Italy; Japan; Korea, Republic of; Malaysia; Netherlands; New Caledonia; Pakistan; Peru; Portugal; Spain; Sri Lanka; Svalbard and Jan Mayen; Switzerland; United Kingdom of Great Britain and Northern Ireland; United States of America
Alkalihalobacillus clausii	PV696847	Unknown	No Country Data
Anaerolineaceae bacterium YNP_1	Not found	Unknown	No Country Data
Anaerostipes caccae	PH419216	Unknown	Japan; United Kingdom of Great Britain and Northern Ireland
Bacillus amyloliquefaciens	PV719700	Unknown	Algeria; Armenia; Australia; Austria; Bangladesh; Belgium; Brazil; Cameroon; Canada; China; Chinese Taipei; Colombia; Egypt; France; Germany; India; Indonesia; Iran (Islamic Republic of); Iraq; Israel; Italy; Japan; Kazakhstan; Kenya; Korea, Republic of; Malaysia; Mexico; Morocco; Netherlands; New Zealand; Nigeria; Pakistan; Peru; Philippines; Poland; Portugal; Saudi Arabia; Serbia; South Africa;…
Bacillus clausii	PV696847	Unknown	Brazil; Denmark; French Guiana; Germany; Sweden; Switzerland; United Kingdom of Great Britain and Northern Ireland; United States of America
Bacillus coagulans	PI038357	Unknown	Australia; Belgium; Canada; China; Chinese Taipei; Egypt; Finland; France; India; Iran (Islamic Republic of); Italy; Japan; Korea, Republic of; Malaysia; Mexico; Netherlands; New Zealand; Nigeria; Philippines; Sweden; Thailand; United Kingdom of Great Britain and Northern Ireland; United States of America; Viet Nam
Bacillus Licheniformis	NZ_JBNYYJ000000000	Unknown	No Country Data
Bacillus megaterium	PV730162	Unknown	Armenia; Australia; Azerbaijan; Brazil; China; Colombia; Egypt; Finland; France; French Guiana; Georgia; Germany; India; Ireland; Italy; Japan; Kenya; Korea, Republic of; Malaysia; Mexico; Netherlands; New Zealand; Nigeria; Philippines; Russian Federation; Saudi Arabia; Spain; Sri Lanka; Sweden; Tajikistan; Ukraine; United Kingdom of Great Britain and Northern Ireland; United States of America; V…
Bacillus mesentericus	CP193772	Unknown	No Country Data
Bacillus polyfermenticus	ON028733	Unknown	No Country Data
Bacillus pumilus	NZ_CP139117	Unknown	Antarctica; Argentina; Australia; Austria; Bangladesh; Belarus; Belgium; Brazil; Canada; Chile; China; Colombia; Congo; Côte d’Ivoire; Denmark; Ecuador; Egypt; Germany; Hungary; India; Indonesia; Iran (Islamic Republic of); Israel; Italy; Japan; Kenya; Korea, Republic of; Kuwait; Malaysia; Mexico; Morocco; Nepal; Netherlands; New Zealand; Nigeria; Pakistan; Peru; Poland; Portugal; Russian Federat…
Bacillus subtilis	CP193772	Unknown	Algeria; Argentina; Armenia; Australia; Austria; Bangladesh; Brazil; Canada; China; Colombia; Congo; Denmark; Ecuador; Egypt; Ethiopia; France; Ghana; Iceland; India; Indonesia; Iran (Islamic Republic of); Iraq; Israel; Italy; Japan; Kazakhstan; Korea, Republic of; Mexico; Morocco; Namibia; Nepal; Netherlands; Nigeria; Oman; Pakistan; Poland; Portugal; Saudi Arabia; South Africa; Spain; Sri Lanka…
Bacteroides acidifaciens	NZ_SRZA00000000	Unknown	Australia; Canada; China; Colombia; France; Germany; Japan; Sweden; United Kingdom of Great Britain and Northern Ireland; United States of America
Bacteroides caccae	NZ_JBBNPC000000000	Unknown	Australia; Canada; Chile; Colombia; Sweden; United Kingdom of Great Britain and Northern Ireland; United States of America
Bacteroides capillosus	Not found	Unknown	No Country Data
Bacteroides dorei	NZ_SLTZ00000000	Unknown	Argentina; Australia; Colombia; Denmark; French Southern Territories; Japan; Norway; United States of America
Bacteroides fragilis	CP193408	Opportunistic	Argentina; Australia; Austria; China; Chinese Taipei; Colombia; Denmark; France; Germany; India; Iraq; Italy; Japan; Korea, Republic of; Netherlands; Pakistan; Russian Federation; Sweden; United Kingdom of Great Britain and Northern Ireland; United States of America
Bacteroides goldsteinii	NZ_CAXHRX000000000	Unknown	No Country Data
Bacteroides intestinalis	NZ_JBBNML000000000	Unknown	Argentina; Japan; Sweden
Bacteroides ovatus	NZ_JBBNKU000000000	Unknown	Australia; Canada; China; Colombia; Germany; India; Japan; Korea, Republic of; Peru; United Kingdom of Great Britain and Northern Ireland; United States of America
Bacteroides plebeius	PI055839	Unknown	Antarctica; Australia; Belgium; Canada; Chile; China; Chinese Taipei; Colombia; Finland; France; Greece; Hong Kong; India; Italy; Japan; Korea, Republic of; Micronesia (Federated States of); Nigeria; Philippines; Sweden; Türkiye; United Kingdom of Great Britain and Northern Ireland; United States of America
Bacteroides thetaiotaomicron	LC877908	Unknown	Argentina; Australia; Canada; China; Colombia; France; India; Japan; Niue; Peru; United Kingdom of Great Britain and Northern Ireland; United States of America
Bacteroides uniformis	NZ_JBDMLN000000000	Unknown	Australia; Canada; China; Colombia; Denmark; Germany; India; Japan; Sweden; United Kingdom of Great Britain and Northern Ireland; United States of America
Bacteroides vulgatus	NZ_JBDMLA000000000	Unknown	Australia; Canada; China; Colombia; Germany; India; Italy; Mexico; United Kingdom of Great Britain and Northern Ireland; United States of America
Bifidobacterium adolescentis	NZ_JBBNMR000000000	Low	Australia; China; Colombia; Czechia; Denmark; Iraq; Japan; Korea, Republic of; Pakistan; Portugal; Sweden; United Kingdom of Great Britain and Northern Ireland
Bifidobacterium angulatum	NZ_JBDMUC000000000	Low	Australia; Czechia; Guinea; India; United States of America
Bifidobacterium animalis	NZ_JBBNMS000000000	Low	Australia; Austria; Brazil; Canada; China; Colombia; Czechia; Denmark; Egypt; France; Germany; India; Iran (Islamic Republic of); Italy; Japan; Korea, Republic of; Pakistan; Portugal; Slovakia; South Africa; Switzerland; United States of America; unknown or invalid
Bifidobacterium bifidum	NZ_JBBNGT000000000	Low	Australia; Belgium; Brazil; China; Czechia; Iraq; Japan; Kenya; Korea, Republic of; Pakistan; Portugal; Sweden; United Kingdom of Great Britain and Northern Ireland; United States of America
Bifidobacterium breve	JBOZIV000000000	Low	Austria; Brazil; China; Germany; India; Iraq; Italy; Kenya; Korea, Republic of; Portugal; Sweden; Thailand; United States of America
Bifidobacterium catenulatim	Not found	Low	No Country Data
Bifidobacterium dentium	NZ_JBDMTR000000000	Low	Australia; China; Czechia; India; Italy
Bifidobacterium infantis	Not found	Low	No Country Data
Bifidobacterium kashiwanohense	NC_021876	Low	Japan
Bifidobacterium longum	JBOZIW000000000	Low	Australia; Belgium; Brazil; Canada; China; Colombia; Curaçao; Czechia; Egypt; Finland; France; Germany; India; Iraq; Italy; Japan; Kenya; Korea, Republic of; Pakistan; Portugal; Russian Federation; Singapore; Sri Lanka; Sweden; Switzerland; United States of America
Blautia faecis	PH419137	Unknown	China; Korea, Republic of; Thailand
Blautia hydrogenotrophica	PH419141	Unknown	Australia; Belgium; Italy; United Kingdom of Great Britain and Northern Ireland; United States of America
Blautia wexlerae	NZ_JBDPBG000000000	Unknown	Australia; Italy; Mexico; Portugal; United Kingdom of Great Britain and Northern Ireland; United States of America
Butyricicoccus pullicaecorum	PG488877	Unknown	Australia; Belgium; Canada; China; Colombia; Finland; Germany; India; Sweden; United States of America
Butyrivibrio fibrisolvens	NC_011376	Unknown	Argentina; Australia; China; Colombia; India; Japan; United States of America
Christensenella minuta	NZ_CP149433	Unknown	Japan
Clostridium butyricum	NZ_JBBNPO000000000	Opportunistic	Australia; Brazil; Canada; China; Colombia; Denmark; Egypt; Finland; France; Gabon; Germany; Iceland; India; Italy; Japan; Korea, Republic of; Malaysia; Namibia; New Zealand; Pakistan; Portugal; Russian Federation; Rwanda; Sri Lanka; Sweden; United Kingdom of Great Britain and Northern Ireland; United States of America
Clostridium histolyticum	NZ_JBMFZJ000000000	Opportunistic	Israel
Clostridium ramosum	PH419208	Opportunistic	United States of America
Coprococcus eutactus	PH419156	Unknown	Colombia; India; United Kingdom of Great Britain and Northern Ireland
Desulfovibrio sp. 3_1_syn3	PF307973	Unknown	No Country Data
Eggerthella lenta	NZ_JBBNPF000000000	Unknown	China; Colombia; France; Germany; Japan; Korea, Republic of; Norway; Sweden; United Kingdom of Great Britain and Northern Ireland; United States of America
Enterobius vermicularis	PV131536	Unknown	Algeria; Argentina; Australia; Brazil; Cameroon; Canada; Chinese Taipei; Colombia; Congo; Egypt; Faroe Islands; Finland; Germany; Guinea; India; Ireland; Japan; Marshall Islands; Mexico; Netherlands; Nicaragua; Pakistan; Panama; Philippines; Poland; South Africa; Sweden; Ukraine; United Kingdom of Great Britain and Northern Ireland; United States of America; Vanuatu; unknown or invalid
Enterococcus casseliflavus	NZ_JBDKDD000000000	Opportunistic	Argentina; Bangladesh; Belgium; Brazil; Canada; China; Chinese Taipei; Colombia; Denmark; Ecuador; Egypt; Germany; India; Ireland; Italy; Japan; Korea, Republic of; Kyrgyzstan; Malawi; Mexico; Nepal; New Zealand; Nigeria; Pakistan; Portugal; Romania; Russian Federation; South Africa; Thailand; Tunisia; Türkiye; United Arab Emirates; United States of America
Enterococcus durans	NZ_JBDKCU000000000	Opportunistic	Algeria; Argentina; Australia; Austria; Bangladesh; Belgium; Benin; Brazil; Bulgaria; Canada; China; Denmark; Ecuador; Egypt; Finland; Germany; Greece; India; Indonesia; Iran (Islamic Republic of); Iraq; Ireland; Italy; Japan; Mexico; Mongolia; Morocco; Nigeria; Pakistan; Russian Federation; South Africa; Spain; Sri Lanka; Switzerland; Thailand; Tunisia; Türkiye; United Arab Emirates; United Stat…
Enterococcus faecium	NZ_JBNBVH000000000	Opportunistic	Algeria; Antarctica; Brazil; Cameroon; Canada; Chile; China; Colombia; Denmark; Egypt; Greece; India; Indonesia; Iran (Islamic Republic of); Iraq; Italy; Japan; Korea, Republic of; Mexico; Montenegro; Netherlands; Nigeria; Pakistan; Philippines; Poland; Portugal; Russian Federation; South Africa; Sri Lanka; Switzerland; Thailand; Tunisia; Türkiye; United Arab Emirates; United States of America; V…
Enterococcus hirae	NZ_JBDKBM000000000	Opportunistic	Algeria; Antarctica; Argentina; Austria; Belgium; Brazil; Canada; China; Denmark; Egypt; France; Germany; Greece; India; Indonesia; Iran (Islamic Republic of); Italy; Japan; Korea, Republic of; Malaysia; Mexico; Morocco; Netherlands; New Zealand; Nigeria; Norway; Pakistan; Poland; Russian Federation; South Africa; Spain; Sri Lanka; Switzerland; Thailand; Tunisia; Türkiye; United Arab Emirates; Un…
Erysipelotrichaceae bacterium 5_2_54FAA	PF308036	Unknown	No Country Data
Escherichia coli Nissle 1917	PG000476	Varies	Australia; Bangladesh; Benin; Brazil; Cameroon; Canada; China; Colombia; Czechia; Denmark; Egypt; Germany; Greece; India; Indonesia; Iraq; Italy; Japan; Malaysia; Mexico; Netherlands; New Zealand; Nigeria; Pakistan; Portugal; Russian Federation; South Africa; Spain; Sri Lanka; Sudan; Sweden; Switzerland; Thailand; Türkiye; United Kingdom of Great Britain and Northern Ireland; United States of Ame…
Eubacterium eligens	PH419176	Unknown	Antarctica; Argentina; Australia; Canada; Chile; China; Curaçao; Denmark; Greenland; India; Indonesia; Italy; Japan; Korea, Republic of; Peru; Philippines; Portugal; Switzerland; United Kingdom of Great Britain and Northern Ireland; United States of America
Eubacterium hallii	NZ_JBBNGX000000000	Unknown	Colombia; United Kingdom of Great Britain and Northern Ireland
Eubacterium limosum	NZ_CP097376	Unknown	Colombia; France; Germany; New Zealand; Sweden; United States of America
Eubacterium ramulus	NZ_JRFU00000000	Unknown	Australia; Denmark; Germany; India; Sweden; United Kingdom of Great Britain and Northern Ireland
Eubacterium rectale	NZ_JBBNFZ000000000	Unknown	Australia; Colombia; Denmark; United Kingdom of Great Britain and Northern Ireland
Eubacterium ventriosum	NZ_JBBNGR000000000	Unknown	Australia
Faecalibacterium prausnitzii	NC_021042	Unknown	Australia; Belgium; Canada; China; Chinese Taipei; Colombia; India; Japan; Portugal; Thailand; United Kingdom of Great Britain and Northern Ireland; United States of America
Faecalicatena lactaris	Not found	Unknown	No Country Data
Fusicatenibacter saccharivorans	PI011550	Unknown	Antarctica; Australia; Denmark; Germany; India; Japan; Portugal; Sweden; United Kingdom of Great Britain and Northern Ireland; United States of America
Fusobacterium mortiferum	PG073021	Unknown	Antarctica; China; Korea, Republic of; United States of America
Holdemanella biformis	NZ_DS996879	Unknown	Colombia; Germany; Sweden
Lactobacillus acidophilus	CP193474	Low	Australia; Bangladesh; Canada; China; Chinese Taipei; Egypt; Estonia; France; India; Iran (Islamic Republic of); Iraq; Italy; Korea, Republic of; Lebanon; Mexico; Nigeria; Norway; Pakistan; South Africa; Sri Lanka; Sweden; Türkiye; United States of America; Viet Nam
Lactobacillus casei	PV717315	Low	Belgium; Canada; China; Colombia; Italy; Japan; Korea, Republic of; Mexico; Portugal; Thailand; United States of America
Lactobacillus crispatus	NZ_CP128800	Low	Algeria; Australia; Belgium; Canada; China; Germany; India; Iraq; Italy; Japan; Korea, Republic of; Pakistan; Türkiye; United Kingdom of Great Britain and Northern Ireland; United States of America; Uruguay
Lactobacillus curvatus	NZ_CP126312	Low	Belgium; Belize; China; Colombia; Denmark; Ecuador; Finland; Japan; Thailand
Lactobacillus delbrueckii subsp. Bulgaricus	PV716330	Low	No Country Data
Lactobacillus fermentum	CP193774	Low	Australia; Belgium; Canada; China; Colombia; Egypt; India; Italy; Mexico; Nepal; Norway; Sweden; United Kingdom of Great Britain and Northern Ireland; United States of America
Lactobacillus gasseri	NZ_CP129028	Low	Australia; Canada; China; Czechia; Estonia; Iran (Islamic Republic of); Iraq; Italy; Japan; Korea, Republic of; Lebanon; Norway; Pakistan; Spain; Sweden; Türkiye; United States of America; Viet Nam
Lactobacillus helveticus	NZ_CP097886	Low	Armenia; Australia; Austria; Belarus; Belgium; Brazil; Bulgaria; Canada; Chile; China; Colombia; Croatia; Ecuador; Egypt; France; India; Indonesia; Iran (Islamic Republic of); Iraq; Italy; Japan; Korea, Republic of; Mexico; Mongolia; Nepal; Nigeria; Norway; Peru; South Africa; Sudan; Switzerland; Tajikistan; Türkiye; United Kingdom of Great Britain and Northern Ireland; United States of America; …
Lactococcus lactis	NC_004980	Unknown	Algeria; Argentina; Australia; Bangladesh; Belgium; Bermuda; Brazil; Brunei Darussalam; Bulgaria; Cameroon; Canada; China; Chinese Taipei; Colombia; Czechia; Denmark; Ecuador; Egypt; Ethiopia; France; Germany; Greenland; India; Indonesia; Iran (Islamic Republic of); Iraq; Ireland; Italy; Japan; Korea, Republic of; Lebanon; Lithuania; Malaysia; Mexico; Mozambique; Nepal; Netherlands; New Zealand; …
Lactobacillus paracasei	PV731293	Low	Australia; Belgium; Bulgaria; China; Denmark; Finland; France; Italy; Korea, Republic of; Mexico; New Zealand; Portugal; Sweden; Türkiye; United Kingdom of Great Britain and Northern Ireland; United States of America; unknown or invalid
Lactobacillus pentosus	PV716328	Low	Australia; Colombia; India; Malaysia; Portugal; Sweden; United States of America
Lactobacillus plantarum	NZ_JAUDPS000000000	Low	Australia; Belgium; Bermuda; China; Colombia; Egypt; Finland; Iceland; India; Indonesia; Italy; Japan; Malaysia; Mexico; New Zealand; Nigeria; Peru; Philippines; Portugal; Senegal; Spain; Svalbard and Jan Mayen; Sweden; United Kingdom of Great Britain and Northern Ireland; United States of America; unknown or invalid
Lactobacillus reuteri	NZ_CP193412	Low	Antarctica; Australia; Belgium; Canada; China; Colombia; Croatia; Finland; France; French Southern Territories; Italy; Malta; Netherlands; New Zealand; Pitcairn; Saudi Arabia; United Kingdom of Great Britain and Northern Ireland; United States of America
Lactobacillus rhamnosus	PV731264	Low	Belgium; Canada; China; Colombia; Denmark; Egypt; Finland; Greenland; Italy; Japan; Mexico; Netherlands; Svalbard and Jan Mayen; Sweden; United Kingdom of Great Britain and Northern Ireland; United States of America; unknown or invalid
Lactobacillus salivarius	JBOZGT000000000	Low	Australia; Belgium; Canada; Colombia; Finland; Italy; Korea, Republic of; Nepal; New Zealand; United States of America
Lacticaseibacillus casei	PV717315	Unknown	Algeria; Argentina; Australia; Bangladesh; Brazil; Cameroon; Canada; China; Colombia; Denmark; Ecuador; Estonia; India; Indonesia; Iran (Islamic Republic of); Iraq; Italy; Japan; Korea, Republic of; Mexico; New Zealand; Norway; Pakistan; Portugal; South Africa; Sri Lanka; Switzerland; Thailand; Türkiye; United States of America; Viet Nam
Lacticaseibacillus paracasei	PV731293	Unknown	Algeria; Argentina; Austria; Brazil; Cameroon; Canada; China; Chinese Taipei; Colombia; Czechia; Denmark; Ecuador; Egypt; Ethiopia; Finland; France; Germany; India; Indonesia; Iran (Islamic Republic of); Iraq; Ireland; Italy; Japan; Korea, Republic of; Mexico; Mongolia; Nepal; New Zealand; Nigeria; Norway; Pakistan; Poland; Portugal; Singapore; Slovakia; South Africa; Spain; Sri Lanka; Switzerlan…
Lacticaseibacillus rhamnosus	PV731264	Unknown	Algeria; Argentina; Armenia; Australia; Brazil; Bulgaria; Cameroon; Canada; China; Colombia; Czechia; Denmark; Ecuador; Egypt; Estonia; France; Hong Kong; Hungary; India; Indonesia; Iran (Islamic Republic of); Iraq; Ireland; Italy; Japan; Kenya; Korea, Republic of; Lebanon; Malaysia; Mexico; Norway; Pakistan; Russian Federation; South Africa; Spain; Sri Lanka; Switzerland; Thailand; Tunisia; Türk…
Lactiplantibacillus plantarum	NZ_JAUDPS000000000	Unknown	Algeria; Antarctica; Argentina; Bangladesh; Belarus; Brazil; Canada; Chile; China; Chinese Taipei; Colombia; Egypt; Ethiopia; France; India; Indonesia; Iran (Islamic Republic of); Iraq; Ireland; Israel; Italy; Japan; Korea, Republic of; Lebanon; Lithuania; Malaysia; Morocco; Mozambique; Nepal; Nigeria; Pakistan; Russian Federation; Singapore; Spain; Sri Lanka; Switzerland; Thailand; Tunisia; Türk…
Leuconostoc cremoris	NZ_MPAQ00000000	Unknown	No Country Data
Ligilactobacillus salivarius	JBOZGT000000000	Low	Algeria; Argentina; Austria; Canada; Chile; China; Czechia; Denmark; Germany; India; Japan; Kazakhstan; Korea, Republic of; Pakistan; Poland; Russian Federation; Spain; Thailand; Tunisia; Türkiye; United Arab Emirates; United Kingdom of Great Britain and Northern Ireland; United States of America
Limosilactobacillus fermentum	CP193774	Low	Argentina; Australia; Bangladesh; Benin; Brazil; China; Chinese Taipei; Colombia; Croatia; Czechia; Côte d’Ivoire; Ecuador; Egypt; Estonia; Ethiopia; India; Indonesia; Iran (Islamic Republic of); Iraq; Italy; Japan; Korea, Republic of; Lebanon; Malaysia; Mexico; Nepal; Nigeria; Norway; Pakistan; Slovakia; South Africa; Sri Lanka; Switzerland; Thailand; Tunisia; Türkiye; Uganda; United States of A…
Limosilactobacillus reuteri	NZ_CP193412	Low	Algeria; Australia; Canada; China; Chinese Taipei; Czechia; Denmark; Ecuador; Egypt; France; Germany; India; Iran (Islamic Republic of); Israel; Japan; Korea, Republic of; Mexico; Netherlands; Nigeria; Pakistan; Poland; South Africa; Sweden; Switzerland; Thailand; Türkiye; United Arab Emirates; United Kingdom of Great Britain and Northern Ireland; United States of America; Uruguay; Uzbekistan
Mycobacterium vaccae	NZ_JBNMQW000000000	Unknown	Australia; Colombia; Denmark; Finland
Nitrobactersp.Nb-311A	Not found	Unknown	No Country Data
Odoribacter splanchnicus	PG053768	Unknown	Argentina; Australia; Curaçao; Finland; France; Germany; Greece; Hong Kong; India; Sweden; United States of America
Oenococcus oeni	NC_006904	Unknown	Argentina; Australia; Bermuda; Chile; China; France; India; Italy; Lebanon; Mexico; Portugal; Sri Lanka; Sweden; United Kingdom of Great Britain and Northern Ireland; United States of America
Oscillibacter valericigenes	NZ_JACSNS000000000	Unknown	Canada; China; Japan
Paenibacillussp.Y412MC10	Not found	Unknown	No Country Data
Parabacteroides distasonis	NZ_JBDPHY000000000	Unknown	Argentina; Australia; Canada; Chile; China; Colombia; Germany; Hong Kong; Iceland; Japan; Korea, Republic of; Sweden; United Kingdom of Great Britain and Northern Ireland; United States of America
Parabacteroides merdae	NZ_JBDPHG000000000	Unknown	Japan; Poland; Sweden; United Kingdom of Great Britain and Northern Ireland; United States of America
Paraprevotella xylaniphila	NZ_CALIGK000000000	Unknown	Australia; China; Italy; Japan; Sweden
Pediococcus acidilactici	JBOZIS000000000	Unknown	Algeria; Argentina; Australia; Bangladesh; Brazil; China; Colombia; Côte d’Ivoire; Ecuador; Egypt; France; India; Indonesia; Iran (Islamic Republic of); Ireland; Italy; Japan; Korea, Republic of; Mexico; Mozambique; Pakistan; Singapore; Spain; Sri Lanka; Switzerland; Thailand; Tunisia; Türkiye; United Arab Emirates; United Kingdom of Great Britain and Northern Ireland; United States of America
Propionibacterium freudenreichii	NZ_CP191348	Unknown	Australia; Czechia; Finland; India; Mexico; Peru; Poland; Russian Federation; Sweden; Switzerland; United States of America
Pseudoflavonifractor capillosus	NZ_JACSNZ000000000	Unknown	Australia; Mayotte; United Kingdom of Great Britain and Northern Ireland; United States of America
Roseburia cecicola	PF308847	Unknown	No Country Data
Roseburia faecis	PH431033	Unknown	Argentina; Australia; Belgium; Canada; Colombia; India; New Zealand; United Kingdom of Great Britain and Northern Ireland; United States of America
Roseburia hominis	PH419215	Unknown	Australia; Canada; India; Italy; Japan; United Kingdom of Great Britain and Northern Ireland; United States of America
Roseburia intestinalis	PI011548	Unknown	Australia; United Kingdom of Great Britain and Northern Ireland
Roseburia inulinivorans	PI011547	Unknown	Argentina; Australia; Belgium; Canada; Italy; Portugal; Svalbard and Jan Mayen; Sweden; United Kingdom of Great Britain and Northern Ireland; United States of America
Ruminococcus albus	NZ_FOAT00000000	Unknown	Australia; Colombia; India; United States of America
Ruminococcus bromii	PH419202	Unknown	Antarctica; Australia; Canada; China; Colombia; India; United Kingdom of Great Britain and Northern Ireland; United States of America
Ruminococcus callidus	NZ_CP186925	Unknown	Antarctica; Australia; Sweden
Ruminococcus champanellensis	NZ_JAJXPT000000000	Unknown	France; India
Ruminococcus flavefaciens	NC_001758	Unknown	Canada; China; Colombia; India; United States of America
Ruminococcus gnavus	NZ_JBDPIC000000000	Moderate	Argentina; Australia; Canada; China; Colombia; India; Ireland; Italy; Japan; Portugal; Sweden; United Kingdom of Great Britain and Northern Ireland; United States of America
Ruminococcus lactaris	PH419193	Unknown	Australia
Ruminococcus obeum	NZ_JBBNFJ000000000	Unknown	No Country Data
Saccharomyces boulardii	CM115462	Low	Argentina; Brazil; Colombia; Egypt; Hungary; India; Mexico; Türkiye
Slackia isoflavoniconvertens	NZ_JBNPLU000000000	Unknown	Germany
Streptococcus thermophilus	PP818650	Low	Australia; Austria; Bangladesh; Belgium; Brazil; Bulgaria; Canada; China; Denmark; Egypt; France; Georgia; India; Iran (Islamic Republic of); Ireland; Italy; Japan; Kenya; Korea, Republic of; Mexico; Mongolia; Netherlands; Nigeria; Pakistan; Poland; Slovakia; Somalia; Spain; Sweden; Switzerland; Türkiye; United Arab Emirates; United States of America
Streptomyces coelicolor	PV706142	Unknown	Brazil; Canada; Egypt; India; Iran (Islamic Republic of); Nigeria; Qatar; Sri Lanka; Thailand; Viet Nam
Subdoligranulum variabile	PH419203	Unknown	Canada; China; Denmark
Thermoactinomyces vulgaris	NZ_REFP00000000	Unknown	Antarctica; China; Egypt; Iceland; India; Ireland; Korea, Republic of; Latvia; Pakistan; Philippines; Sri Lanka; Sweden; Tunisia; United Kingdom of Great Britain and Northern Ireland; United States of America; unknown or invalid
Trichuris trichiura	PP758340	Unknown	Australia; Belgium; Belize; Brazil; Canada; China; Chinese Taipei; Colombia; Congo; Congo, Democratic Republic of the; Cook Islands; Costa Rica; Cuba; Finland; Gabon; Germany; Honduras; India; Indonesia; Italy; Jamaica; Japan; Kenya; Liberia; Madagascar; Malaysia; Mexico; Myanmar; Netherlands; Nicaragua; Panama; Puerto Rico; Samoa; Solomon Islands; South Africa; Sri Lanka; Sudan; Suriname; Tanzan…
Veillonella atypica	NZ_CALLHQ000000000	Unknown	Argentina; Denmark; Portugal; Sweden
Weissella cibaria	NZ_MF951102	Unknown	Argentina; Australia; Bangladesh; Belgium; Brazil; China; Chinese Taipei; Colombia; India; Indonesia; Iran (Islamic Republic of); Italy; Japan; Korea, Republic of; Kuwait; Malaysia; Mozambique; Niger; Nigeria; Pakistan; Peru; South Africa; Spain; Sri Lanka; Sweden; Thailand; Tunisia; Türkiye; United Kingdom of Great Britain and Northern Ireland; United States of America
Weizmannia coagulans	PI038357	Unknown	No Country Data
